# Supplementary material for: Uncovering Gaps in Knowledge: A Survey of Belgian General Practitioners’ Awareness of Legionnaires’ Disease Diagnostic Testing
Source: Infect Dis Rep. 2024 Aug 27;16(5):820–7. doi: 10.3390/idr16050063 (PMC11417814; doi:10.3390/idr16050063)
Supplement: Supplementary file 1 [file idr-16-00063-s001.zip]

Archive with 1 entries (1 files):
- idr-3118067-supplementary.pdf
